# Supplementary material for: Assessment of Essential and Toxic Element Levels in Endometrial and Ovarian Cancer
Source: Cancers (Basel). 2026 Mar 24;18(7):1051. doi: 10.3390/cancers18071051 (PMC13072392; doi:10.3390/cancers18071051)
Supplement: Supplementary file 1 [file cancers-18-01051-s001.zip]

Archive with 1 entries (1 files):
- cancers-4217333-supplementary.pdf
